# Supplementary material for: Stem Extract from Momordica cochinchinensis Induces Apoptosis in Chemoresistant Human Prostate Cancer Cells (PC-3)
Source: Molecules. 2022 Feb 15;27(4):1313. doi: 10.3390/molecules27041313 (PMC8878451; doi:10.3390/molecules27041313)
Supplement: Supplementary file 1 [file molecules-27-01313-s001.zip]

Archive with 1 entries (1 files):
- molecules-1603410-supplementary.pdf
